# Supplementary material for: Resilient structure of nature‐based extension programs facilitates transition to online delivery and maintains participant satisfaction
Source: Ecol Evol. 2020 Oct 27;10(22):12508–14. doi: 10.1002/ece3.6860 (PMC7679548; doi:10.1002/ece3.6860)
Supplement: Supplementary file 1 — Appendix S1‐S3 [file ECE3-10-12508-s001.zip]

Archive with 4 entries (4 files):
- ece36860-sup-0001-AppendixS1.docx
- ece36860-sup-0002-AppendixS2.pdf
- ece36860-sup-0003-LegendS2.docx
- ece36860-sup-0004-AppendixS3.docx
